# Supplementary material for: Trends and future of maternal and child health in Bangladesh
Source: PLoS One. 2019 Mar 15;14(3):e0211875. doi: 10.1371/journal.pone.0211875 (PMC6420003; doi:10.1371/journal.pone.0211875)
Supplement: S1 Table — (XLSX) [file pone.0211875.s001.xlsx]

## Sheet: Sheet1
Year	NNMR	MMR	MRU5	PS	PW
1876			507.88
1877			510.9
1878			515.42
1879			518.51
1880			521.6
1881			524.7
1882			529.34
1883			532.48
1884			535.66
1885			540.44
1886			543.62
1887			545.21
1888			546.81
1889			550.09
1890			551.72
1891			553.36
1892			555
1893			556.64
1894			559.91
1895			561.5
1896			563.05
1897			562.91
1898			564.37
1899			564.07
1900			565.35
1901			564.87
1902			565.97
1903			565.31
1904			566.23
1905			565.38
1906			566.12
1907			561.75
1908			558.97
1909			554.46
1910			550.01
1911			545.56
1912			542.7
1913			538.23
1914			533.79
1915			530.94
1916			526.6
1917			522.28
1918			519.52
1919			515.22
1920			510.94
1921			506.72
1922			504.03
1923			499.87
1924			495.73
1925			493.07
1926			488.96
1927			477.78
1928			465.42
1929			454.69
1930			442.86
1931			432.61
1932			421.27
1933			411.39
1934			400.49
1935			391.03
1936			380.55
1937			371.42
1938			361.32
1939			352.56
1940			342.84
1941			334.36
1942			336.41
1943			338.48
1944			340.56
1945			342.65
1946			344.75
1947			346.87
1948			349
1949			351.14
1950			353.3
1951			342.9
1952			332.7
1953			322.9
1954			313.1
1955			304.1
1956			295.4
1957			287.1
1958			279.1
1959			271.5
1960			264.3
1961			257.5
1962			251.3
1963			245.6
1964			240.4
1965			236
1966			232.3
1967			229.4
1968			227.1
1969			225.4
1970			224.1
1971			223
1972			222
1973			220.7
1974			219.1
1975			217.1
1976			214.5
1977			211.2
1978			207.4
1979			203.3
1980			198.9
1981			194.2
1982			189.4
1983			184.4
1984			179.1
1985			173.5
1986			167.7
1987			161.8
1988			155.8
1989			149.7
1990	63.4	569	143.7	63.4	17.5
1991	61	550	137.7	76.7	15.8
1992	58.7	531	131.7	74.5	16.7
1993	56.4	511	125.8	72.1	14.6
1994	54	495	119.9	70.1	17.4
1995	51.8	479	114.2	68.5	15.7
1996	49.6	462	108.6	66.5	16.1
1997	47.7	446	103.2	59.7	20.6
1998	45.9	432	97.9	61.8	15.6
1999	44.2	415	92.8	62.4	14.2
2000	42.6	399	88	50.8	12.5
2001	41	384	83.5	55.4	13.2
2002	39.6	365	79	53.5	12.9
2003	38.2	349	74.8	49.8	13
2004	36.8	333	70.7	50.5	14.6
2005	35.5	319	66.8	47.8	12.3
2006	34.2	303	63	47	12.4
2007	32.8	288	59.4	43.2	17.5
2008	31.5	273	55.9	47.66	13.96
2009	30.2	258	52.6	47.232	14.152
2010	28.9	242	49.6	46.5784	14.0624
2011	27.6	228	46.7	41.4	15.7
2012	26.3	214	44	45.2141	15.0749
2013	25.2	201	41.6	38.7	18.1
2014	24.2	188	39.5	36.1	14.3
2015	23.3	176	37.6
